# Supplementary material for: Developing a risk management framework to improve public health outcomes by enumerating and serotyping Salmonella in ground turkey
Source: Epidemiol Infect. 2024 Jan 8;152:e12. doi: 10.1017/S0950268823002029 (PMC10804136; doi:10.1017/S0950268823002029)
Supplement: Sampedro et al. supplementary material [file S0950268823002029sup001.xlsx]

## Sheet: FSIS Data
MPN	Log MPN/g	Within lot variability	Normal (Mean, Sd)
9.3	0.968483	0.38	#NAME?		Baseline Initial Conditions
#NAME?	#NAME?	0.38	#NAME?		Mean	#NAME?
0.23	-0.638272	0.38	#NAME?		St. Dev	#NAME?
#NAME?	#NAME?	0.38	#NAME?		Total enumerated	92
#NAME?	#NAME?	0.38	#NAME?		Total positives	1297
0.036	-1.4437	0.38	#NAME?		Total samples	8222
#NAME?	#NAME?	0.38	#NAME?		Prevalence	0.157748
#NAME?	#NAME?	0.38	#NAME?
0.074	-1.13077	0.38	#NAME?
#NAME?	#NAME?	0.38	#NAME?
0.43	-0.366532	0.38	#NAME?
#NAME?	#NAME?	0.38	#NAME?
#NAME?	#NAME?	0.38	#NAME?
#NAME?	#NAME?	0.38	#NAME?
0.93	-0.0315171	0.38	#NAME?
0.15	-0.823909	0.38	#NAME?
#NAME?	#NAME?	0.38	#NAME?
#NAME?	#NAME?	0.38	#NAME?
#NAME?	#NAME?	0.38	#NAME?
#NAME?	#NAME?	0.38	#NAME?
#NAME?	#NAME?	0.38	#NAME?
#NAME?	#NAME?	0.38	#NAME?
0.75	-0.124939	0.38	#NAME?
#NAME?	#NAME?	0.38	#NAME?
0.23	-0.638272	0.38	#NAME?
0.092	-1.03621	0.38	#NAME?
0.092	-1.03621	0.38	#NAME?
0.93	-0.0315171	0.38	#NAME?
0.15	-0.823909	0.38	#NAME?
#NAME?	#NAME?	0.38	#NAME?
0.036	-1.4437	0.38	#NAME?
0.93	-0.0315171	0.38	#NAME?
#NAME?	#NAME?	0.38	#NAME?
0.036	-1.4437	0.38	#NAME?
#NAME?	#NAME?	0.38	#NAME?
#NAME?	#NAME?	0.38	#NAME?
#NAME?	#NAME?	0.38	#NAME?
#NAME?	#NAME?	0.38	#NAME?
#NAME?	#NAME?	0.38	#NAME?
#NAME?	#NAME?	0.38	#NAME?
#NAME?	#NAME?	0.38	#NAME?
#NAME?	#NAME?	0.38	#NAME?
#NAME?	#NAME?	0.38	#NAME?
#NAME?	#NAME?	0.38	#NAME?
0.074	-1.13077	0.38	#NAME?
0.036	-1.4437	0.38	#NAME?
0.23	-0.638272	0.38	#NAME?
2.3	0.361728	0.38	#NAME?
#NAME?	#NAME?	0.38	#NAME?
#NAME?	#NAME?	0.38	#NAME?
0.036	-1.4437	0.38	#NAME?
0.43	-0.366532	0.38	#NAME?
#NAME?	#NAME?	0.38	#NAME?
#NAME?	#NAME?	0.38	#NAME?
#NAME?	#NAME?	0.38	#NAME?
0.092	-1.03621	0.38	#NAME?
0.036	-1.4437	0.38	#NAME?
#NAME?	#NAME?	0.38	#NAME?
0.23	-0.638272	0.38	#NAME?
#NAME?	#NAME?	0.38	#NAME?
#NAME?	#NAME?	0.38	#NAME?
#NAME?	#NAME?	0.38	#NAME?
#NAME?	#NAME?	0.38	#NAME?
#NAME?	#NAME?	0.38	#NAME?
0.93	-0.0315171	0.38	#NAME?
0.43	-0.366532	0.38	#NAME?
1.5	0.176091	0.38	#NAME?
#NAME?	#NAME?	0.38	#NAME?
0.092	-1.03621	0.38	#NAME?
#NAME?	#NAME?	0.38	#NAME?
#NAME?	#NAME?	0.38	#NAME?
#NAME?	#NAME?	0.38	#NAME?
#NAME?	#NAME?	0.38	#NAME?
#NAME?	#NAME?	0.38	#NAME?
0.092	-1.03621	0.38	#NAME?
#NAME?	#NAME?	0.38	#NAME?
9.3	0.968483	0.38	#NAME?
0.036	-1.4437	0.38	#NAME?
#NAME?	#NAME?	0.38	#NAME?
0.43	-0.366532	0.38	#NAME?
#NAME?	#NAME?	0.38	#NAME?
#NAME?	#NAME?	0.38	#NAME?
#NAME?	#NAME?	0.38	#NAME?
#NAME?	#NAME?	0.38	#NAME?
0.036	-1.4437	0.38	#NAME?
#NAME?	#NAME?	0.38	#NAME?
#NAME?	#NAME?	0.38	#NAME?
0.036	-1.4437	0.38	#NAME?
#NAME?	#NAME?	0.38	#NAME?
#NAME?	#NAME?	0.38	#NAME?
0.092	-1.03621	0.38	#NAME?
#NAME?	#NAME?	0.38	#NAME?
0.15	-0.823909	0.38	#NAME?
9.3	0.968483	0.38	#NAME?
#NAME?	#NAME?	0.38	#NAME?
0.23	-0.638272	0.38	#NAME?
0.43	-0.366532	0.38	#NAME?
0.036	-1.4437	0.38	#NAME?
0.036	-1.4437	0.38	#NAME?
#NAME?	#NAME?	0.38	#NAME?
#NAME?	#NAME?	0.38	#NAME?
0.15	-0.823909	0.38	#NAME?
9.3	0.968483	0.38	#NAME?
#NAME?	#NAME?	0.38	#NAME?
0.092	-1.03621	0.38	#NAME?
0.036	-1.4437	0.38	#NAME?
#NAME?	#NAME?	0.38	#NAME?
#NAME?	#NAME?	0.38	#NAME?
#NAME?	#NAME?	0.38	#NAME?
#NAME?	#NAME?	0.38	#NAME?
#NAME?	#NAME?	0.38	#NAME?
0.036	-1.4437	0.38	#NAME?
2.1	0.322219	0.38	#NAME?
#NAME?	#NAME?	0.38	#NAME?
0.43	-0.366532	0.38	#NAME?
0.036	-1.4437	0.38	#NAME?
0.092	-1.03621	0.38	#NAME?
#NAME?	#NAME?	0.38	#NAME?
#NAME?	#NAME?	0.38	#NAME?
0.93	-0.0315171	0.38	#NAME?
#NAME?	#NAME?	0.38	#NAME?
#NAME?	#NAME?	0.38	#NAME?
#NAME?	#NAME?	0.38	#NAME?
#NAME?	#NAME?	0.38	#NAME?
#NAME?	#NAME?	0.38	#NAME?
0.03	-1.52288	0.38	#NAME?
#NAME?	#NAME?	0.38	#NAME?
#NAME?	#NAME?	0.38	#NAME?
0.43	-0.366532	0.38	#NAME?
0.75	-0.124939	0.38	#NAME?
#NAME?	#NAME?	0.38	#NAME?
0.036	-1.4437	0.38	#NAME?
#NAME?	#NAME?	0.38	#NAME?
2.3	0.361728	0.38	#NAME?
#NAME?	#NAME?	0.38	#NAME?
0.23	-0.638272	0.38	#NAME?
0.062	-1.20761	0.38	#NAME?
#NAME?	#NAME?	0.38	#NAME?
0.062	-1.20761	0.38	#NAME?
#NAME?	#NAME?	0.38	#NAME?
0.036	-1.4437	0.38	#NAME?
240	2.38021	0.38	#NAME?
0.11	-0.958607	0.38	#NAME?
0.93	-0.0315171	0.38	#NAME?
#NAME?	#NAME?	0.38	#NAME?
0.092	-1.03621	0.38	#NAME?
0.03	-1.52288	0.38	#NAME?
#NAME?	#NAME?	0.38	#NAME?
0.21	-0.677781	0.38	#NAME?
0.03	-1.52288	0.38	#NAME?
#NAME?	#NAME?	0.38	#NAME?
#NAME?	#NAME?	0.38	#NAME?
0.092	-1.03621	0.38	#NAME?
0.43	-0.366532	0.38	#NAME?
0.23	-0.638272	0.38	#NAME?
2.3	0.361728	0.38	#NAME?
0.036	-1.4437	0.38	#NAME?
#NAME?	#NAME?	0.38	#NAME?
#NAME?	#NAME?	0.38	#NAME?
15	1.17609	0.38	#NAME?
0.23	-0.638272	0.38	#NAME?
0.93	-0.0315171	0.38	#NAME?
0.43	-0.366532	0.38	#NAME?
#NAME?	#NAME?	0.38	#NAME?
23	1.36173	0.38	#NAME?
#NAME?	#NAME?	0.38	#NAME?
0.43	-0.366532	0.38	#NAME?
#NAME?	#NAME?	0.38	#NAME?
12	1.07918	0.38	#NAME?
0.092	-1.03621	0.38	#NAME?
#NAME?	#NAME?	0.38	#NAME?
0.092	-1.03621	0.38	#NAME?
0.93	-0.0315171	0.38	#NAME?
#NAME?	#NAME?	0.38	#NAME?
#NAME?	#NAME?	0.38	#NAME?
0.93	-0.0315171	0.38	#NAME?
23	1.36173	0.38	#NAME?
#NAME?	#NAME?	0.38	#NAME?
#NAME?	#NAME?	0.38	#NAME?
0.15	-0.823909	0.38	#NAME?
#NAME?	#NAME?	0.38	#NAME?
#NAME?	#NAME?	0.38	#NAME?
#NAME?	#NAME?	0.38	#NAME?
0.036	-1.4437	0.38	#NAME?
0.43	-0.366532	0.38	#NAME?
0.93	-0.0315171	0.38	#NAME?
#NAME?	#NAME?	0.38	#NAME?
#NAME?	#NAME?	0.38	#NAME?
#NAME?	#NAME?	0.38	#NAME?
#NAME?	#NAME?	0.38	#NAME?
0.036	-1.4437	0.38	#NAME?
#NAME?	#NAME?	0.38	#NAME?
#NAME?	#NAME?	0.38	#NAME?
#NAME?	#NAME?	0.38	#NAME?
#NAME?	#NAME?	0.38	#NAME?
2.3	0.361728	0.38	#NAME?
0.036	-1.4437	0.38	#NAME?
#NAME?	#NAME?	0.38	#NAME?

## Sheet: Serotypes
Serotype	Frequency	%								Positive enumerated samples					Codes represented
Infantis	112	6.87117								Totals by year	Fer	Ali			F_TU_COM01
Typhimurium	86	5.27607								2015	15	17			HC_TU_COM01
Muenchen	75	4.60123								2016	12	14			LO_TU_COM01
I 4,[5],12:i:-	63	3.86503								2017	18	20
Heidelberg	35	2.14724								2018	68	72
Newport	22	1.34969								2019	66	71
Enteritidis	9	0.552147								2020	4	4
Javiana	3	0.184049
Braenderup	2	0.122699
Anatum	50	3.06748								Total	183	198
Berta	27	1.65644
Saintpaul	27	1.65644
Reading	342	20.9816
Hadar	181	11.1043
Schwarzengrund	119	7.30061
Montevideo	23	1.41104
Agona	89	5.46012
Uganda	85	5.21472
Senftenberg	76	4.66258
London	16	0.981595
Kentucky	13	0.797546
Worthington	12	0.736196
Muenster	11	0.674847
Albany	49	3.00613
Alachua	8	0.490798
Litchfield	8	0.490798
Indiana	7	0.429448
Bredeney	6	0.368098
III_18:z4:z23:-	5	0.306748
Orion	5	0.306748
Derby	4	0.245399
Liverpool	4	0.245399
Ruiru	4	0.245399
Tennessee	4	0.245399
3,10:e,h:-	3	0.184049
4,[5],12:i:-	3	0.184049
Johannesburg	3	0.184049
Mbandaka	3	0.184049
Meleagridis	3	0.184049
Ouakam	3	0.184049
4,12:d:-	2	0.122699
4:i:-	2	0.122699
Cubana	2	0.122699
Ohio	2	0.122699
Panama	2	0.122699
Rissen	2	0.122699
Thompson	2	0.122699
4, [5], 12:d:-	1	0.0613497
4,[5],12:d:­	1	0.0613497
4,[5],12:d:-	1	0.0613497
4,5,12:i:-	1	0.0613497
53:z4,z23:-	1	0.0613497
Altona	1	0.0613497
Cerro	1	0.0613497
Dublin	1	0.0613497
Holcomb	1	0.0613497
III_18:z4,z23:-	1	0.0613497
III_61:l,v:1,5,7	1	0.0613497
IIIa [1],13,23:g,z51:-	1	0.0613497
Manhattan	1	0.0613497
Minnesota	1	0.0613497
Rough_O:e,h:1,5	1	0.0613497
Westhampton	1	0.0613497
	9137

## Sheet: Temperature burgers at home
Min	Max	Proportion	Reference	Medium	Medium-Well
53.3	93.3	4	PHANG and BRUHN,2011	0	0
		0	Bogard et al. 2013	0	0
	125-129	1		0	0
	130-134	0		0	0
	135-139	1		1	0
	140-144	11		11	0
	145-149	10		10	10
		15		15	15
		18		18	18
		24		24	24
		24		24	24
		20		20	20
		17		17	17
		13		13	13
		13		13	13
		8		8	8
		9		9	9
		11		11	11
		#NAME?		#NAME?	#NAME?

## Sheet: Manios and Skandamis T profile
Pan grill temperature profile Fresh beef patty stored in refrigerator
Time (min)	Temperature (C)	St. Dev.
0	5.94	2.39183
0.5	6.93	3.53697
1	11.51	5.13667
1.5	18.53	6.75623
2	24.84	8.49777
2.5	29.47	9.19856
3	32.54	7.60881
3.5	36.53	5.32345
4	41.27	3.69728
4.5	46.38	3.74068
5	52.03	3.63507
5.43333	56.51	3.5808
6	62.01	1.04068
6.5	66.41	1.21231
7.13333	71.07	0.763957
Temperature from Phang and Bruhn	Cooking time home (min)			Slope	Intercept
#NAME?	#NAME?		Parameters	9.53302	4.05672
Pan grill temperature profile Frozen beef patty
Time (min)	Temperature ( C)	St. Dev.									Time (min)	Time2	Temperature ( C)
0	-14.53	2.48748									0	0	-14.53
0.5	-12.48	4.79995									0.5	0.25	-12.48
1	-10.17	7.12536									1	1	-10.17
1.5	-8.12	6.80368									1.5	2.25	-8.12
2	-6.47	8.92528									2	4	-6.47
2.5	-5.19	7.94492									2.5	6.25	-5.19
3	-4.01	7.58221									3	9	-4.01
3.5	-3.07	10.1177									3.5	12.25	-3.07
4	-1.9	8.65306									4	16	-1.9
4.5	3.69	7.35213									4.5	20.25	3.69
5	4.62	7.0022									5	25	4.62
5.5	7.88	9.037									5.5	30.25	7.88
6	12.02	10.5927									6	36	12.02
6.5	23.01	8.14105									6.5	42.25	23.01
7	24.03	11.5403									7	49	24.03
7.5	33.21	11.1088									7.5	56.25	33.21
8	43.22	11.6552									8	64	43.22
8.5	49.42	7.25825									8.5	72.25	49.42
9	55.81	6.26909									9	81	55.81
9.51667	62.77	2.79584									9.51667	90.5669	62.77
10	67.64	2.18225									10	100	67.64
10.5	71.18	2.0294									10.5	110.25	71.18
					T2	T	int
Cooking time (min)	T(C)	Assuming same cooking time as fresh		Parameters	0.83043	-0.302299	-11.8259
#NAME?	#NAME?			SD	0.068936	0.749868	1.69973
11	85.3308			Dist	#NAME?	#NAME?	#NAME?
0	-11.8259

## Sheet: Temperature burgers restaurant
Level of doneness	Frequency	Temperatures ©	Reference
Medium rare above 155F	0.036	#NAME?	Table 2. Bogard et al., 2013. As these portions are higher than 155F, they start at 68.4C
Medium rare under 155F	0.024
Medium above 155F	0.108	#NAME?
Medium under 155F	0.042
Medium well above 155F	0.2726	#NAME?
Medium under 155F	0.0174
Well above 155F	0.2024	#NAME?
Well under 155F	0.0176
Not specified above 155F	0.2604	#NAME?
Not specified under 155F	0.0196
Total under 155F	0.02	#NAME?	Between 45 (min T recorded) and 68.2C as these portions are under 155F (68.3C)
Using no preference cooking profile
Not specified above 155F		#NAME?
Not specified under 155F		#NAME?	Between 45 (min T recorded) and 68.2C as these portions are under 155F (68.3C)

## Sheet: Low virulence S. anatum
Outputs
S. anatum	Mean	2.5th	97.5th
Alpha value	0.318	0.171	0.666
N50	37100	5500	100000
Beta value	4729.9	97.1761	54603.9
	Home			Restaurant
Scenario	Fresh	Frozen (thawed)	Frozen (unthawed)	Unspecified	Under 155F
Servings Low virulence	#NAME?	#NAME?	#NAME?	#NAME?	#NAME?
Actual Dose	#NAME?	#NAME?	#NAME?	#NAME?	#NAME?
Pinf using mean D-R values	#NAME?	#NAME?	#NAME?	#NAME?	#NAME?	Output	Mean	2.5th	97.5th
LV_cases	#NAME?	#NAME?	#NAME?	#NAME?	#NAME?	#NAME?	#NAME?	#NAME?	#NAME?
Mean LV cases (integrating)	1216.14	53.5514	144.519	0.0377363	320.292	1734.54
2.5th LV cases (integrating)	1037.01	44.1232	117.578	0.0290443	243.598	1442.33
97.5th LV cases (integrating)	1689.78	71.2504	183.867	0.0481196	400.92	2345.86
>1 MPN/g
Mean LV cases (integrating)	239.55	10.4734	30.0751	0.0369465	64.0904	344.226
2.5th LV cases (integrating)	217.796	9.16069	25.182	0.0285778	49.2319	301.399
97.5th LV cases (integrating)	309.957	13.1862	36.6533	0.0473579	82.9563	442.8
>10 MPN/g
Mean LV cases (integrating)	653.387	26.7672	73.4193	0.037381	151.555	905.166
2.5th LV cases (integrating)	416.236	19.2212	53.0634	0.0288751	117.748	606.297
97.5th LV cases (integrating)	701.55	28.5422	88.7177	0.0478999	200.95	1019.81
>1 MPN/25 g
Mean LV cases (integrating)	42.2565	1.84793	4.61616	0.0354889	10.0988	58.8549
2.5th LV cases (integrating)	33.6059	1.46426	3.54743	0.0274302	7.87343	46.5184
97.5th LV cases (integrating)	54.1036	2.29671	5.92241	0.0455164	13.0537	75.4219
Top 10 & Turkey related
Mean LV cases (integrating)	1550.42	63.7972	156.499	0.0376087	315.891	2086.65
2.5th LV cases (integrating)	1173.03	47.1479	124.607	0.0291212	248.006	1592.82
97.5th LV cases (integrating)	2115.02	86.48	177.304	0.0482762	406.001	2784.85
FSIS
Mean LV cases (integrating)	1604.34	72.383	159.658	0.0383737	324.942	2161.36
2.5th LV cases (integrating)	1313.81	60.8345	148.169	0.0297723	245.718	1768.56
97.5th LV cases (integrating)	1726.09	76.4393	195.106	0.0491966	416.78	2414.47
	#NAME?	#NAME?	#NAME?	#NAME?	#NAME?	#NAME?
Perc(Prev)	0.975
FRESH-Low Virulent							FROZEN (thawed)-Low Virulent							FROZEN (unthawed)-Low Virulent							Restaurant (unspecified)-Low Virulent							Restaurant (under 155F)-Low Virulent
log cfu	cfu			Frequency (f)	D*r	D*r*f*#serving	log cfu	cfu			Frequency (f)	D*r	D*r*f*#serving	log cfu	cfu			Frequency (f)	D*r	D*r*f*#serving	log cfu	cfu			Frequency (f)	D*r	D*r*f*#serving	log cfu	cfu			Frequency (f)	D*r	D*r*f*#serving
-4	0.0001	1	#NAME?	#NAME?	6.72319e-09	#NAME?	-4	0.0001	1	#NAME?	#NAME?	6.72319e-09	#NAME?	-4	0.0001	1	#NAME?	#NAME?	6.72319e-09	#NAME?	-4	0.0001	1	#NAME?	#NAME?	6.72319e-09	#NAME?	-4	0.0001	1	#NAME?	#NAME?	6.72319e-09	#NAME?
-3.5	0.000316228	2	#NAME?	#NAME?	2.12606e-08	#NAME?	-3.5	0.000316228	2	#NAME?	#NAME?	2.12606e-08	#NAME?	-3.5	0.000316228	2	#NAME?	#NAME?	2.12606e-08	#NAME?	-3.5	0.000316228	2	#NAME?	#NAME?	2.12606e-08	#NAME?	-3.5	0.000316228	2	#NAME?	#NAME?	2.12606e-08	#NAME?
-3	0.001	3	#NAME?	#NAME?	6.72319e-08	#NAME?	-3	0.001	3	#NAME?	#NAME?	6.72319e-08	#NAME?	-3	0.001	3	#NAME?	#NAME?	6.72319e-08	#NAME?	-3	0.001	3	#NAME?	#NAME?	6.72319e-08	#NAME?	-3	0.001	3	#NAME?	#NAME?	6.72319e-08	#NAME?
-2.5	0.00316228	4	#NAME?	#NAME?	2.12606e-07	#NAME?	-2.5	0.00316228	4	#NAME?	#NAME?	2.12606e-07	#NAME?	-2.5	0.00316228	4	#NAME?	#NAME?	2.12606e-07	#NAME?	-2.5	0.00316228	4	#NAME?	#NAME?	2.12606e-07	#NAME?	-2.5	0.00316228	4	#NAME?	#NAME?	2.12606e-07	#NAME?
-2	0.01	5	#NAME?	#NAME?	6.72318e-07	#NAME?	-2	0.01	5	#NAME?	#NAME?	6.72318e-07	#NAME?	-2	0.01	5	#NAME?	#NAME?	6.72318e-07	#NAME?	-2	0.01	5	#NAME?	#NAME?	6.72318e-07	#NAME?	-2	0.01	5	#NAME?	#NAME?	6.72318e-07	#NAME?
-1.5	0.0316228	6	#NAME?	#NAME?	2.12605e-06	#NAME?	-1.5	0.0316228	6	#NAME?	#NAME?	2.12605e-06	#NAME?	-1.5	0.0316228	6	#NAME?	#NAME?	2.12605e-06	#NAME?	-1.5	0.0316228	6	#NAME?	#NAME?	2.12605e-06	#NAME?	-1.5	0.0316228	6	#NAME?	#NAME?	2.12605e-06	#NAME?
-1	0.1	7	#NAME?	#NAME?	6.7231e-06	#NAME?	-1	0.1	7	#NAME?	#NAME?	6.7231e-06	#NAME?	-1	0.1	7	#NAME?	#NAME?	6.7231e-06	#NAME?	-1	0.1	7	#NAME?	#NAME?	6.7231e-06	#NAME?	-1	0.1	7	#NAME?	#NAME?	6.7231e-06	#NAME?
-0.5	0.316228	8	#NAME?	#NAME?	2.12597e-05	#NAME?	-0.5	0.316228	8	#NAME?	#NAME?	2.12597e-05	#NAME?	-0.5	0.316228	8	#NAME?	#NAME?	2.12597e-05	#NAME?	-0.5	0.316228	8	#NAME?	#NAME?	2.12597e-05	#NAME?	-0.5	0.316228	8	#NAME?	#NAME?	2.12597e-05	#NAME?
0	1	9	#NAME?	#NAME?	6.72226e-05	#NAME?	0	1	9	#NAME?	#NAME?	6.72226e-05	#NAME?	0	1	9	#NAME?	#NAME?	6.72226e-05	#NAME?	0	1	9	#NAME?	#NAME?	6.72226e-05	#NAME?	0	1	9	#NAME?	#NAME?	6.72226e-05	#NAME?
0.5	3.16228	10	#NAME?	#NAME?	0.000212512	#NAME?	0.5	3.16228	10	#NAME?	#NAME?	0.000212512	#NAME?	0.5	3.16228	10	#NAME?	#NAME?	0.000212512	#NAME?	0.5	3.16228	10	#NAME?	#NAME?	0.000212512	#NAME?	0.5	3.16228	10	#NAME?	#NAME?	0.000212512	#NAME?
1	10	11	#NAME?	#NAME?	0.000671384	#NAME?	1	10	11	#NAME?	#NAME?	0.000671384	#NAME?	1	10	11	#NAME?	#NAME?	0.000671384	#NAME?	1	10	11	#NAME?	#NAME?	0.000671384	#NAME?	1	10	11	#NAME?	#NAME?	0.000671384	#NAME?
1.5	31.6228	12	#NAME?	#NAME?	0.00211674	#NAME?	1.5	31.6228	12	#NAME?	#NAME?	0.00211674	#NAME?	1.5	31.6228	12	#NAME?	#NAME?	0.00211674	#NAME?	1.5	31.6228	12	#NAME?	#NAME?	0.00211674	#NAME?	1.5	31.6228	12	#NAME?	#NAME?	0.00211674	#NAME?
2	100	13	#NAME?	#NAME?	0.00663102	#NAME?	2	100	13	#NAME?	#NAME?	0.00663102	#NAME?	2	100	13	#NAME?	#NAME?	0.00663102	#NAME?	2	100	13	#NAME?	#NAME?	0.00663102	#NAME?	2	100	13	#NAME?	#NAME?	0.00663102	#NAME?
2.5	316.228	14	#NAME?	#NAME?	0.0203697	#NAME?	2.5	316.228	14	#NAME?	#NAME?	0.0203697	#NAME?	2.5	316.228	14	#NAME?	#NAME?	0.0203697	#NAME?	2.5	316.228	14	#NAME?	#NAME?	0.0203697	#NAME?	2.5	316.228	14	#NAME?	#NAME?	0.0203697	#NAME?
3	1000	15	#NAME?	#NAME?	0.0591679	#NAME?	3	1000	15	#NAME?	#NAME?	0.0591679	#NAME?	3	1000	15	#NAME?	#NAME?	0.0591679	#NAME?	3	1000	15	#NAME?	#NAME?	0.0591679	#NAME?	3	1000	15	#NAME?	#NAME?	0.0591679	#NAME?
3.5	3162.28	16	#NAME?	#NAME?	0.150244	#NAME?	3.5	3162.28	16	#NAME?	#NAME?	0.150244	#NAME?	3.5	3162.28	16	#NAME?	#NAME?	0.150244	#NAME?	3.5	3162.28	16	#NAME?	#NAME?	0.150244	#NAME?	3.5	3162.28	16	#NAME?	#NAME?	0.150244	#NAME?
4	10000	17	#NAME?	#NAME?	0.303189	#NAME?	4	10000	17	#NAME?	#NAME?	0.303189	#NAME?	4	10000	17	#NAME?	#NAME?	0.303189	#NAME?	4	10000	17	#NAME?	#NAME?	0.303189	#NAME?	4	10000	17	#NAME?	#NAME?	0.303189	#NAME?
4.5	31622.8	18	#NAME?	#NAME?	0.47718	#NAME?	4.5	31622.8	18	#NAME?	#NAME?	0.47718	#NAME?	4.5	31622.8	18	#NAME?	#NAME?	0.47718	#NAME?	4.5	31622.8	18	#NAME?	#NAME?	0.47718	#NAME?	4.5	31622.8	18	#NAME?	#NAME?	0.47718	#NAME?
5	100000	19	#NAME?	#NAME?	0.62656	#NAME?	5	100000	19	#NAME?	#NAME?	0.62656	#NAME?	5	100000	19	#NAME?	#NAME?	0.62656	#NAME?	5	100000	19	#NAME?	#NAME?	0.62656	#NAME?	5	100000	19	#NAME?	#NAME?	0.62656	#NAME?
5.5	316228	20	#NAME?	#NAME?	0.738451	#NAME?	5.5	316228	20	#NAME?	#NAME?	0.738451	#NAME?	5.5	316228	20	#NAME?	#NAME?	0.738451	#NAME?	5.5	316228	20	#NAME?	#NAME?	0.738451	#NAME?	5.5	316228	20	#NAME?	#NAME?	0.738451	#NAME?
6	1000000	21	#NAME?	#NAME?	0.81805	#NAME?	6	1000000	21	#NAME?	#NAME?	0.81805	#NAME?	6	1000000	21	#NAME?	#NAME?	0.81805	#NAME?	6	1000000	21	#NAME?	#NAME?	0.81805	#NAME?	6	1000000	21	#NAME?	#NAME?	0.81805	#NAME?
6.5	3.16228e+06	22	#NAME?	#NAME?	0.873702	#NAME?	6.5	3.16228e+06	22	#NAME?	#NAME?	0.873702	#NAME?	6.5	3.16228e+06	22	#NAME?	#NAME?	0.873702	#NAME?	6.5	3.16228e+06	22	#NAME?	#NAME?	0.873702	#NAME?	6.5	3.16228e+06	22	#NAME?	#NAME?	0.873702	#NAME?
7	10000000	23	#NAME?	#NAME?	0.912393	#NAME?	7	10000000	23	#NAME?	#NAME?	0.912393	#NAME?	7	10000000	23	#NAME?	#NAME?	0.912393	#NAME?	7	10000000	23	#NAME?	#NAME?	0.912393	#NAME?	7	10000000	23	#NAME?	#NAME?	0.912393	#NAME?
7.5	3.16228e+07	24	#NAME?	#NAME?	0.939245	#NAME?	7.5	3.16228e+07	24	#NAME?	#NAME?	0.939245	#NAME?	7.5	3.16228e+07	24	#NAME?	#NAME?	0.939245	#NAME?	7.5	3.16228e+07	24	#NAME?	#NAME?	0.939245	#NAME?	7.5	3.16228e+07	24	#NAME?	#NAME?	0.939245	#NAME?
8	100000000	25	#NAME?	#NAME?	0.95787	#NAME?	8	100000000	25	#NAME?	#NAME?	0.95787	#NAME?	8	100000000	25	#NAME?	#NAME?	0.95787	#NAME?	8	100000000	25	#NAME?	#NAME?	0.95787	#NAME?	8	100000000	25	#NAME?	#NAME?	0.95787	#NAME?
8.5	3.16228e+08	26	#NAME?	#NAME?	0.970785	#NAME?	8.5	3.16228e+08	26	#NAME?	#NAME?	0.970785	#NAME?	8.5	3.16228e+08	26	#NAME?	#NAME?	0.970785	#NAME?	8.5	3.16228e+08	26	#NAME?	#NAME?	0.970785	#NAME?	8.5	3.16228e+08	26	#NAME?	#NAME?	0.970785	#NAME?
9	1000000000	27	#NAME?	#NAME?	0.979742	#NAME?	9	1000000000	27	#NAME?	#NAME?	0.979742	#NAME?	9	1000000000	27	#NAME?	#NAME?	0.979742	#NAME?	9	1000000000	27	#NAME?	#NAME?	0.979742	#NAME?	9	1000000000	27	#NAME?	#NAME?	0.979742	#NAME?
9.5	3.16228e+09	28	#NAME?	#NAME?	0.985952	#NAME?	9.5	3.16228e+09	28	#NAME?	#NAME?	0.985952	#NAME?	9.5	3.16228e+09	28	#NAME?	#NAME?	0.985952	#NAME?	9.5	3.16228e+09	28	#NAME?	#NAME?	0.985952	#NAME?	9.5	3.16228e+09	28	#NAME?	#NAME?	0.985952	#NAME?
10	10000000000	29	#NAME?	#NAME?	0.990259	#NAME?	10	10000000000	29	#NAME?	#NAME?	0.990259	#NAME?	10	10000000000	29	#NAME?	#NAME?	0.990259	#NAME?	10	10000000000	29	#NAME?	#NAME?	0.990259	#NAME?	10	10000000000	29	#NAME?	#NAME?	0.990259	#NAME?
10.5	3.16228e+10	30	#NAME?	#NAME?	0.993245	#NAME?	10.5	3.16228e+10	30	#NAME?	#NAME?	0.993245	#NAME?	10.5	3.16228e+10	30	#NAME?	#NAME?	0.993245	#NAME?	10.5	3.16228e+10	30	#NAME?	#NAME?	0.993245	#NAME?	10.5	3.16228e+10	30	#NAME?	#NAME?	0.993245	#NAME?
11	100000000000	31	#NAME?	#NAME?	0.995316	#NAME?	11	100000000000	31	#NAME?	#NAME?	0.995316	#NAME?	11	100000000000	31	#NAME?	#NAME?	0.995316	#NAME?	11	100000000000	31	#NAME?	#NAME?	0.995316	#NAME?	11	100000000000	31	#NAME?	#NAME?	0.995316	#NAME?
11.5	316000000000	32	#NAME?	#NAME?	0.996751	#NAME?	11.5	316000000000	32	#NAME?	#NAME?	0.996751	#NAME?	11.5	316000000000	32	#NAME?	#NAME?	0.996751	#NAME?	11.5	316000000000	32	#NAME?	#NAME?	0.996751	#NAME?	11.5	316000000000	32	#NAME?	#NAME?	0.996751	#NAME?
						#NAME?							#NAME?							#NAME?							#NAME?							#NAME?

## Sheet: High virulence FAOWHO
Outputs
FAO/WHO	Mean	2.5th	97.5th
Alpha value	0.1324	0.094	0.1817
Beta value	51.45	43.75	56.39
P	#NAME?	#NAME?	#NAME?
	Home			Restaurant
Scenario	Fresh	Frozen (thawed)	Frozen (unthawed)	Unspecified	Under 155F
Servings High virulence	#NAME?	#NAME?	#NAME?	#NAME?	#NAME?
Actual dose	#NAME?	#NAME?	#NAME?	#NAME?	#NAME?
Pinf using mean D-R values	#NAME?	#NAME?	#NAME?	#NAME?	#NAME?	Output	Mean	2.5th	97.5th
HV_Cases	#NAME?	#NAME?	#NAME?	#NAME?	#NAME?	#NAME?	#NAME?	#NAME?	#NAME?
Mean LV cases (integrating)	10989.6	511.853	1164.34	0.481464	1635.28	14301.5
2.5th LV cases (integrating)	8848.96	424.315	908.902	0.370567	1254.51	11437.1
97.5th LV cases (integrating)	14540.9	684.537	1492.21	0.613941	2083.91	18802.2
>1 MPN/g
Mean LV cases (integrating)	2891.85	128.619	344.26	0.471388	610.682	3975.89
2.5th LV cases (integrating)	2500.59	110.757	282.261	0.364615	470.665	3364.64
97.5th LV cases (integrating)	3688.79	161.799	423.633	0.604224	786.232	5061.06
>10 MPN/g
Mean LV cases (integrating)	6927.34	306.659	686.113	0.476931	1084.18	9004.76
2.5th LV cases (integrating)	4602.72	212.92	530.552	0.368407	832.742	6179.31
97.5th LV cases (integrating)	7874.97	340.262	880.479	0.611139	1387.63	10484
>1 MPN/25 g
Mean LV cases (integrating)	537.048	23.5219	58.599	0.452791	126.04	745.662
2.5th LV cases (integrating)	426.995	18.6433	45.0264	0.349973	98.1134	589.129
97.5th LV cases (integrating)	687.643	29.244	75.1675	0.580728	162.617	955.252
FSIS
Mean LV cases (integrating)	5313.48	256.872	519.28	0.205426	697.368	6787.2
2.5th LV cases (integrating)	3801.15	185.358	403.669	0.159379	539.448	4929.79
97.5th LV cases (integrating)	6291.16	303.072	646.536	0.263363	895.732	8136.77
	#NAME?	#NAME?	#NAME?	#NAME?	#NAME?	#NAME?
Perc(Prev)	0.975
FRESH-High Virulent							FROZEN (THAWED)-High Virulent							FROZEN (UNTHAWED)-High Virulent							RESTAURANT (UNSPECIFIED)-High Virulent							RESTAURANT (UNDER 155F)-High Virulent
log cfu	cfu			Frequency (f)	D*r	D*r*f*#serving	log cfu	cfu			Frequency (f)	D*r	D*r*f*#serving	log cfu	cfu			Frequency (f)	D*r	D*r*f*#serving	log cfu	cfu			Frequency (f)	D*r	D*r*f*#serving	log cfu	cfu			Frequency (f)	D*r	D*r*f*#serving
-4	0.0001	1	#NAME?	#NAME?	2.57337e-07	#NAME?	-4	0.0001	1	#NAME?	#NAME?	2.57337e-07	#NAME?	-4	0.0001	1	#NAME?	#NAME?	2.57337e-07	#NAME?	-4	0.0001	1	#NAME?	#NAME?	2.57337e-07	#NAME?	-4	0.0001	1	#NAME?	#NAME?	2.57337e-07	#NAME?
-3.5	0.000316228	2	#NAME?	#NAME?	8.13769e-07	#NAME?	-3.5	0.000316228	2	#NAME?	#NAME?	8.13769e-07	#NAME?	-3.5	0.000316228	2	#NAME?	#NAME?	8.13769e-07	#NAME?	-3.5	0.000316228	2	#NAME?	#NAME?	8.13769e-07	#NAME?	-3.5	0.000316228	2	#NAME?	#NAME?	8.13769e-07	#NAME?
-3	0.001	3	#NAME?	#NAME?	2.57334e-06	#NAME?	-3	0.001	3	#NAME?	#NAME?	2.57334e-06	#NAME?	-3	0.001	3	#NAME?	#NAME?	2.57334e-06	#NAME?	-3	0.001	3	#NAME?	#NAME?	2.57334e-06	#NAME?	-3	0.001	3	#NAME?	#NAME?	2.57334e-06	#NAME?
-2.5	0.00316228	4	#NAME?	#NAME?	8.13743e-06	#NAME?	-2.5	0.00316228	4	#NAME?	#NAME?	8.13743e-06	#NAME?	-2.5	0.00316228	4	#NAME?	#NAME?	8.13743e-06	#NAME?	-2.5	0.00316228	4	#NAME?	#NAME?	8.13743e-06	#NAME?	-2.5	0.00316228	4	#NAME?	#NAME?	8.13743e-06	#NAME?
-2	0.01	5	#NAME?	#NAME?	2.57309e-05	#NAME?	-2	0.01	5	#NAME?	#NAME?	2.57309e-05	#NAME?	-2	0.01	5	#NAME?	#NAME?	2.57309e-05	#NAME?	-2	0.01	5	#NAME?	#NAME?	2.57309e-05	#NAME?	-2	0.01	5	#NAME?	#NAME?	2.57309e-05	#NAME?
-1.5	0.0316228	6	#NAME?	#NAME?	8.13489e-05	#NAME?	-1.5	0.0316228	6	#NAME?	#NAME?	8.13489e-05	#NAME?	-1.5	0.0316228	6	#NAME?	#NAME?	8.13489e-05	#NAME?	-1.5	0.0316228	6	#NAME?	#NAME?	8.13489e-05	#NAME?	-1.5	0.0316228	6	#NAME?	#NAME?	8.13489e-05	#NAME?
-1	0.1	7	#NAME?	#NAME?	0.000257054	#NAME?	-1	0.1	7	#NAME?	#NAME?	0.000257054	#NAME?	-1	0.1	7	#NAME?	#NAME?	0.000257054	#NAME?	-1	0.1	7	#NAME?	#NAME?	0.000257054	#NAME?	-1	0.1	7	#NAME?	#NAME?	0.000257054	#NAME?
-0.5	0.316228	8	#NAME?	#NAME?	0.000810952	#NAME?	-0.5	0.316228	8	#NAME?	#NAME?	0.000810952	#NAME?	-0.5	0.316228	8	#NAME?	#NAME?	0.000810952	#NAME?	-0.5	0.316228	8	#NAME?	#NAME?	0.000810952	#NAME?	-0.5	0.316228	8	#NAME?	#NAME?	0.000810952	#NAME?
0	1	9	#NAME?	#NAME?	0.00254544	#NAME?	0	1	9	#NAME?	#NAME?	0.00254544	#NAME?	0	1	9	#NAME?	#NAME?	0.00254544	#NAME?	0	1	9	#NAME?	#NAME?	0.00254544	#NAME?	0	1	9	#NAME?	#NAME?	0.00254544	#NAME?
0.5	3.16228	10	#NAME?	#NAME?	0.00786633	#NAME?	0.5	3.16228	10	#NAME?	#NAME?	0.00786633	#NAME?	0.5	3.16228	10	#NAME?	#NAME?	0.00786633	#NAME?	0.5	3.16228	10	#NAME?	#NAME?	0.00786633	#NAME?	0.5	3.16228	10	#NAME?	#NAME?	0.00786633	#NAME?
1	10	11	#NAME?	#NAME?	0.0232417	#NAME?	1	10	11	#NAME?	#NAME?	0.0232417	#NAME?	1	10	11	#NAME?	#NAME?	0.0232417	#NAME?	1	10	11	#NAME?	#NAME?	0.0232417	#NAME?	1	10	11	#NAME?	#NAME?	0.0232417	#NAME?
1.5	31.6228	12	#NAME?	#NAME?	0.0614637	#NAME?	1.5	31.6228	12	#NAME?	#NAME?	0.0614637	#NAME?	1.5	31.6228	12	#NAME?	#NAME?	0.0614637	#NAME?	1.5	31.6228	12	#NAME?	#NAME?	0.0614637	#NAME?	1.5	31.6228	12	#NAME?	#NAME?	0.0614637	#NAME?
2	100	13	#NAME?	#NAME?	0.133198	#NAME?	2	100	13	#NAME?	#NAME?	0.133198	#NAME?	2	100	13	#NAME?	#NAME?	0.133198	#NAME?	2	100	13	#NAME?	#NAME?	0.133198	#NAME?	2	100	13	#NAME?	#NAME?	0.133198	#NAME?
2.5	316.228	14	#NAME?	#NAME?	0.229239	#NAME?	2.5	316.228	14	#NAME?	#NAME?	0.229239	#NAME?	2.5	316.228	14	#NAME?	#NAME?	0.229239	#NAME?	2.5	316.228	14	#NAME?	#NAME?	0.229239	#NAME?	2.5	316.228	14	#NAME?	#NAME?	0.229239	#NAME?
3	1000	15	#NAME?	#NAME?	0.32934	#NAME?	3	1000	15	#NAME?	#NAME?	0.32934	#NAME?	3	1000	15	#NAME?	#NAME?	0.32934	#NAME?	3	1000	15	#NAME?	#NAME?	0.32934	#NAME?	3	1000	15	#NAME?	#NAME?	0.32934	#NAME?
3.5	3162.28	16	#NAME?	#NAME?	0.421559	#NAME?	3.5	3162.28	16	#NAME?	#NAME?	0.421559	#NAME?	3.5	3162.28	16	#NAME?	#NAME?	0.421559	#NAME?	3.5	3162.28	16	#NAME?	#NAME?	0.421559	#NAME?	3.5	3162.28	16	#NAME?	#NAME?	0.421559	#NAME?
4	10000	17	#NAME?	#NAME?	0.502615	#NAME?	4	10000	17	#NAME?	#NAME?	0.502615	#NAME?	4	10000	17	#NAME?	#NAME?	0.502615	#NAME?	4	10000	17	#NAME?	#NAME?	0.502615	#NAME?	4	10000	17	#NAME?	#NAME?	0.502615	#NAME?
4.5	31622.8	18	#NAME?	#NAME?	0.572738	#NAME?	4.5	31622.8	18	#NAME?	#NAME?	0.572738	#NAME?	4.5	31622.8	18	#NAME?	#NAME?	0.572738	#NAME?	4.5	31622.8	18	#NAME?	#NAME?	0.572738	#NAME?	4.5	31622.8	18	#NAME?	#NAME?	0.572738	#NAME?
5	100000	19	#NAME?	#NAME?	0.633091	#NAME?	5	100000	19	#NAME?	#NAME?	0.633091	#NAME?	5	100000	19	#NAME?	#NAME?	0.633091	#NAME?	5	100000	19	#NAME?	#NAME?	0.633091	#NAME?	5	100000	19	#NAME?	#NAME?	0.633091	#NAME?
5.5	316228	20	#NAME?	#NAME?	0.684951	#NAME?	5.5	316228	20	#NAME?	#NAME?	0.684951	#NAME?	5.5	316228	20	#NAME?	#NAME?	0.684951	#NAME?	5.5	316228	20	#NAME?	#NAME?	0.684951	#NAME?	5.5	316228	20	#NAME?	#NAME?	0.684951	#NAME?
6	1000000	21	#NAME?	#NAME?	0.729489	#NAME?	6	1000000	21	#NAME?	#NAME?	0.729489	#NAME?	6	1000000	21	#NAME?	#NAME?	0.729489	#NAME?	6	1000000	21	#NAME?	#NAME?	0.729489	#NAME?	6	1000000	21	#NAME?	#NAME?	0.729489	#NAME?
6.5	3.16228e+06	22	#NAME?	#NAME?	0.767734	#NAME?	6.5	3.16228e+06	22	#NAME?	#NAME?	0.767734	#NAME?	6.5	3.16228e+06	22	#NAME?	#NAME?	0.767734	#NAME?	6.5	3.16228e+06	22	#NAME?	#NAME?	0.767734	#NAME?	6.5	3.16228e+06	22	#NAME?	#NAME?	0.767734	#NAME?
7	10000000	23	#NAME?	#NAME?	0.800572	#NAME?	7	10000000	23	#NAME?	#NAME?	0.800572	#NAME?	7	10000000	23	#NAME?	#NAME?	0.800572	#NAME?	7	10000000	23	#NAME?	#NAME?	0.800572	#NAME?	7	10000000	23	#NAME?	#NAME?	0.800572	#NAME?
7.5	3.16228e+07	24	#NAME?	#NAME?	0.828767	#NAME?	7.5	3.16228e+07	24	#NAME?	#NAME?	0.828767	#NAME?	7.5	3.16228e+07	24	#NAME?	#NAME?	0.828767	#NAME?	7.5	3.16228e+07	24	#NAME?	#NAME?	0.828767	#NAME?	7.5	3.16228e+07	24	#NAME?	#NAME?	0.828767	#NAME?
8	100000000	25	#NAME?	#NAME?	0.852976	#NAME?	8	100000000	25	#NAME?	#NAME?	0.852976	#NAME?	8	100000000	25	#NAME?	#NAME?	0.852976	#NAME?	8	100000000	25	#NAME?	#NAME?	0.852976	#NAME?	8	100000000	25	#NAME?	#NAME?	0.852976	#NAME?
8.5	3.16228e+08	26	#NAME?	#NAME?	0.873763	#NAME?	8.5	3.16228e+08	26	#NAME?	#NAME?	0.873763	#NAME?	8.5	3.16228e+08	26	#NAME?	#NAME?	0.873763	#NAME?	8.5	3.16228e+08	26	#NAME?	#NAME?	0.873763	#NAME?	8.5	3.16228e+08	26	#NAME?	#NAME?	0.873763	#NAME?
9	1000000000	27	#NAME?	#NAME?	0.89161	#NAME?	9	1000000000	27	#NAME?	#NAME?	0.89161	#NAME?	9	1000000000	27	#NAME?	#NAME?	0.89161	#NAME?	9	1000000000	27	#NAME?	#NAME?	0.89161	#NAME?	9	1000000000	27	#NAME?	#NAME?	0.89161	#NAME?
9.5	3.16228e+09	28	#NAME?	#NAME?	0.906935	#NAME?	9.5	3.16228e+09	28	#NAME?	#NAME?	0.906935	#NAME?	9.5	3.16228e+09	28	#NAME?	#NAME?	0.906935	#NAME?	9.5	3.16228e+09	28	#NAME?	#NAME?	0.906935	#NAME?	9.5	3.16228e+09	28	#NAME?	#NAME?	0.906935	#NAME?
10	10000000000	29	#NAME?	#NAME?	0.920093	#NAME?	10	10000000000	29	#NAME?	#NAME?	0.920093	#NAME?	10	10000000000	29	#NAME?	#NAME?	0.920093	#NAME?	10	10000000000	29	#NAME?	#NAME?	0.920093	#NAME?	10	10000000000	29	#NAME?	#NAME?	0.920093	#NAME?
10.5	3.16228e+10	30	#NAME?	#NAME?	0.93139	#NAME?	10.5	3.16228e+10	30	#NAME?	#NAME?	0.93139	#NAME?	10.5	3.16228e+10	30	#NAME?	#NAME?	0.93139	#NAME?	10.5	3.16228e+10	30	#NAME?	#NAME?	0.93139	#NAME?	10.5	3.16228e+10	30	#NAME?	#NAME?	0.93139	#NAME?
11	100000000000	31	#NAME?	#NAME?	0.94109	#NAME?	11	100000000000	31	#NAME?	#NAME?	0.94109	#NAME?	11	100000000000	31	#NAME?	#NAME?	0.94109	#NAME?	11	100000000000	31	#NAME?	#NAME?	0.94109	#NAME?	11	100000000000	31	#NAME?	#NAME?	0.94109	#NAME?
11.5	316000000000	32	#NAME?	#NAME?	0.949414	#NAME?	11.5	316000000000	32	#NAME?	#NAME?	0.949414	#NAME?	11.5	316000000000	32	#NAME?	#NAME?	0.949414	#NAME?	11.5	316000000000	32	#NAME?	#NAME?	0.949414	#NAME?	11.5	316000000000	32	#NAME?	#NAME?	0.949414	#NAME?
						#NAME?							#NAME?							#NAME?							#NAME?							#NAME?

## Sheet: Inputs
Nationwide Turkey Model
	Input Value	Units	Comments/References
Food Characteristics
Salmonella microbial load	#NAME?	Log MPN/g	Truncated at 4 log
Prevalence	0.157748	#
Proportion High virulence Serotypes	0.122699	#
Proportion Low virulence Serotypes	0.877301	#
Proportion of Salmonella cells in center point	#NAME?	#
Population
Serving size ground turkey burger	#NAME?	g	Provided by Cargill
Total turkey production	2671203288000	g	Wasde, 2019
Total ground turkey sold	2.03318e+11	g	Provided by Cargill	2.03318e+08
% ground turkey	0.0761147
Total ground turkey production at retail	1.91118e+11	g	Provided by Cargill
Total ground turkey production at restaurants	1.21994e+10	g	Provided by Cargill
Total number of U.S. ground turkey servings / year	#NAME?	#
Home module
Proportion home	0.939998		Provided by Cargill
Proportion consumed fresh	0.9	#	Provided by Cargill
Total servings home fresh	#NAME?
Proportion board CC	0.03483
Proportion hand CC	0.042
Proportion board and hand CC	0.00146286	#
Proportion fresh no CC	#NAME?
Total contaminated servings home fresh	#NAME?	#
Temperature profile fresh	#NAME?	C	Phang & Bruhn, 2011
Equivalent time at Tref (60C)	#NAME?	min	D value at 60C = 6.73 min; z value = 5.96C for Salmonella in ground turkey. FAO/WHO, 2011; Murphy et al., 2004
Log reduction due to cooking	#NAME?	#	FAO/WHO, 2011
Final concentration	#NAME?	log CFU/g
Dose in fresh ground turkey portion	#NAME?	CFU
Proportion frozen	0.1	#	Provided by Cargill
Proportion thawed	0.78	#	Phang & Bruhn, 2011
Total servings home frozen thawed	#NAME?	#
Proportion board CC	0.03483
Proportion hand CC	0.042
Proportion board and hand CC	0.00146286
Proportion fresh no CC	#NAME?
Total contaminated servings home frozen thawed	#NAME?	#
Temperature profile thawed	#NAME?	C	Phang & Bruhn, 2011
Equivalent time at Tref (60C)	#NAME?	min	D value at 60C = 6.73 min; z value = 5.96C for Salmonella in ground turkey. FAO/WHO, 2011; Murphy et al., 2004
Log reduction due to cooking	#NAME?	#	FAO/WHO, 2011
Log reduction due to freezing	#NAME?	#	Niemira et al., 2003
Final concentration	#NAME?	log CFU/g
Dose in thawed ground turkey portion	#NAME?	CFU
Proportion unthawed	0.22	#	Phang & Bruhn, 2011
Total servings home frozen unthawed	#NAME?	#
Proportion hand CC	0.042
Proportion fresh no CC	#NAME?
Total contaminated servings home frozen unthawed	#NAME?	#
Cooking time as frozen	#NAME?	min	Manios & Skandamis, 2015
Temperature profile unthawed	#NAME?	C	Manios & Skandamis, 2015
Equivalent time at Tref (60C)	#NAME?	min	D value at 60C = 6.73 min; z value = 5.96C for Salmonella in ground turkey. FAO/WHO, 2011; Murphy et al., 2004
Log reduction due to cooking	#NAME?	#	FAO/WHO, 2011
Log reduction due to freezing	#NAME?	#	Niemira et al., 2003
Final concentration	#NAME?	log CFU/g
Dose in unthawed ground turkey portion	#NAME?	CFU
Restaurant module
Proportion consumed at restaurant	0.06	#	Provided by Cargill (0.06)
Proportion of restaurants without thermometers (undercooking)	#NAME?		Brown et al. 2013 and Bogard et al. 2013
Proportion unspecified above 155F	0.95		Bogard et al., 2013
Total servings restaurant	#NAME?	#
Proportion board CC	0.03483
Proportion hand CC	0.042
Proportion board and hand CC	0.00146286
Proportion fresh no CC	#NAME?
Total contaminated servings restaurant	#NAME?	#
Temperature profile	#NAME?	C	Bogard et al., 2013
Equivalent time at Tref (60C)	#NAME?	min	D value at 60C = 6.73 min; z value = 5.96C for Salmonella in ground turkey. FAO/WHO, 2011; Murphy et al., 2004
Log reduction after cooking	#NAME?	#
Final concentration	#NAME?	log CFU/g
Dose in unspecified ground turkey portion	#NAME?	CFU
Proportion < 155F	0.05		Bogard et al., 2013
Total servings restaurant	#NAME?	#
Proportion board CC	0.03483
Proportion hand CC	0.042
Proportion board and hand CC	0.00146286
Proportion fresh no CC	#NAME?
Total contaminated servings restaurant	#NAME?	#
Temperature profile	#NAME?	C	Bogard et al., 2013
Equivalent time at Tref (60C)	#NAME?	min	D value at 60C = 6.73 min; z value = 5.96C for Salmonella in ground turkey. FAO/WHO, 2011; Murphy et al., 2004
Log reduction after cooking	#NAME?	#
Final concentration	#NAME?	log CFU/g
Dose in undercooked ground turkey portion	#NAME?	CFU
REST OF THE MODEL
Proportion medium above 155F	0.108		Bogard et al., 2013
Total servings restaurant	#NAME?	#
Total contaminated servings restaurant	#NAME?	#
Temperature profile	#NAME?	C	Bogard et al., 2013
Equivalent time at Tref (60C)	#NAME?	min	D value at 60C = 6.73 min; z value = 5.96C for Salmonella in ground turkey. FAO/WHO, 2011; Murphy et al., 2004
Log reduction after cooking	#NAME?	#
Final concentration	#NAME?	log CFU/g
Dose in medium ground turkey portion	#NAME?	CFU
Proportion medium well above 155F	0.2726		Bogard et al., 2013
Total servings restaurant	#NAME?	#
Total contaminated servings restaurant	#NAME?	#
Temperature profile	#NAME?	C	Bogard et al., 2013
Equivalent time at Tref (60C)	#NAME?	min	D value at 60C = 6.73 min; z value = 5.96C for Salmonella in ground turkey. FAO/WHO, 2011; Murphy et al., 2004
Log reduction after cooking	#NAME?	#
Final concentration	#NAME?	log CFU/g
Dose in medium well ground turkey portion	#NAME?	CFU
Proportion well above 155F	0.2024		Bogard et al., 2013
Total servings restaurant	#NAME?	#
Total contaminated servings restaurant	#NAME?	#
Temperature profile	#NAME?	C	Bogard et al., 2013
Equivalent time at Tref (60C)	#NAME?	min	D value at 60C = 6.73 min; z value = 5.96C for Salmonella in ground turkey. FAO/WHO, 2011; Murphy et al., 2004
Log reduction after cooking	#NAME?	#
Final concentration	#NAME?	log CFU/g
Dose in well ground turkey portion	#NAME?	CFU

## Sheet: RiskSerializationData8
Written By Version	8.5.1
Serialization Major Version	4
Serialization Minor Version	0
Browse Record	Display Mode	Sens Graph Type	Cond Sens Settings	Scenario Settings	Selected Scenario				Distribution Options	Distribution GS	Distribution Curves		Sens Tornado Options	Sens Tornado GS	Sens Tornado Curves		Scen Tornado Options	Scen Tornado GS	Scen Tornado Curves		Sens Spider Option	Sens Spider GS	Sens Spider Curves
#NAME?	0	3			0				TRUE	GF1_rK0qDwEAEwDuAAwjACcANgBfAHMAdACCAJAAyADqAOQAKwD//wAAAAAAAAEEAAAAAAEwAAAAASNEb3NlIGluIGZyZXNoIGdyb3VuZCB0dXJrZXkgcG9ydGlvbgEAAQEQAAIAAQpTdGF0aXN0aWNzAwEBAP8BAQEBAQABAQEABAAAAAEBAQEBAAEBAQAEAAAAAZQAAjAAI0Rvc2UgaW4gZnJlc2ggZ3JvdW5kIHR1cmtleSBwb3J0aW9uAAAA/9wUPAEAAAIAAgDQANoAAQEDAaCZmZmZmZk/AAAzMzMzMzPvPwAABQABAQEAAQEBAA==	#NAME?
#NAME?	0	3			0				TRUE	GF1_rK0qDwEAEwA5AQwjACcAOQCFAJkAmgCoALYAEwE1AS8BKwD//wAAAAAAAAEEAAAAAAQwLjAwAAAAASRDb29raW5nIHRpbWUgYXMgZnJvemVuIC8gSG9tZSBtb2R1bGUBIkNvbXBhcmlzb24gd2l0aCBSaXNrVW5pZm9ybSgxLjUsMikBARAAAgABClN0YXRpc3RpY3MDAQEA/wEBAQEBAAEBAQAEAAAAAQEBAQEAAQEBAAQAAAACvQAC8gAAMQAkQ29va2luZyB0aW1lIGFzIGZyb3plbiAvIEhvbWUgbW9kdWxlAAAA/wAA/wEAAAIAAgAfABJSaXNrVW5pZm9ybSgxLjUsMikAAQD/AAAAAQAAAgAbASUBAQEDAZqZmZmZmak/AABmZmZ…	#NAME?
#NAME?	0	3			0				TRUE	GF1_rK0qDwEAEwDfAAwjACcANgBYAGwAbQB7AIkAugDbANUAKwD//wAAAAAAAAEEAAAAAAEwAAAAARxUZW1wZXJhdHVyZSBwcm9maWxlIHVudGhhd2VkAQABARAAAgABClN0YXRpc3RpY3MDAQEA/wEBAQEBAAEBAQAEAAAAAQEBAQEAAQEBAAQAAAABjQACKQAcVGVtcGVyYXR1cmUgcHJvZmlsZSB1bnRoYXdlZAAAAP/cFDwBAAACAAIAwgDMAAEBAwGamZmZmZmpPwAAAAAAAADATUABBQABAQEAAQEBAA==	#NAME?
#NAME?	0	3			0				TRUE	GF1_rK0qDwEAEwDdAAwjACcAOQBYAGwAbQB7AIkAtwDZANMAKwD//wAAAAAAAAEEAAAAAAQwLjAwAAAAARlTYWxtb25lbGxhIG1pY3JvYmlhbCBsb2FkAQABARAAAgABClN0YXRpc3RpY3MDAQEA/wEBAQEBAAEBAQAEAAAAAQEBAQEAAQEBAAQAAAABjQACJgAZU2FsbW9uZWxsYSBtaWNyb2JpYWwgbG9hZAAAAP/cFDwBAAACAAIAvwDJAAEBAwGgmZmZmZmZPwAAMzMzMzMz7z8AAAUAAQEBAAEBAQA=	#NAME?
#NAME?	1	2	2,10,2,.95,5,16,FALSE,0,TRUE,TRUE,TRUE		0								2,10,2,.95,5,16,FALSE,0,TRUE,TRUE,TRUE	GF1_4VKXXwEAEwBHAQwjACcANwBzAIEAggCQAJ4AAAAAAD8BKAD//wAAAQEEAAAAAAUwLjAwMAAAAAEQSFZfQ2FzZXMgLyBGcmVzaAEmU3BlYXJtYW4gUmFuayBDb3JyZWxhdGlvbiBDb2VmZmljaWVudHMBAQoAAgABBE5vbmUDAAEA/wEBAQEBAAEBAQAEAAAAAQEBAQEAAQEBAAQAAAAKvQAI3AAI5wAI8gAI/QAICAEIEwEIHgEIKQEINAEIHQAQSFZfQ2FzZXMgLyBGcmVzaAAAAP/cFDwBAAACAAkAAAABJQEAAAIACQAAAAJPAQAAAgAJAAAAA4wBAAACAAkAAAAETAEAAAIACQAAAAU5AQAAAgAJAAAABk4BAAACAAkAAAAHIwEAAAI…	#NAME?
#NAME?	0	2	2,10,2,.95,5,16,FALSE,0,TRUE,TRUE,TRUE		0				TRUE	GF1_rK0qDwEAEwAEAQwjACcANgBqAH4AfwCNAJsA3gAAAfoAKwD//wAAAAAAAAEEAAAAAAEwAAAAAS5Ub3RhbCBDYXNlcyBJbnRlZ3JhdGluZyBIaWdoLXZpcnVsZW5jZSBGQU8vV0hPAQABARAAAgABClN0YXRpc3RpY3MDAQEA/wEBAQEBAAEBAQAEAAAAAQEBAQEAAQEBAAQAAAABnwACOwAuVG90YWwgQ2FzZXMgSW50ZWdyYXRpbmcgSGlnaC12aXJ1bGVuY2UgRkFPL1dITwAAAP/cFDwBAAACAAIA5gDwAAEBAwGamZmZmZmpPwAAZmZmZmZm7j8AAAUAAQEBAAEBAQA=	#NAME?
#NAME?	0	3			0				TRUE	GF1_rK0qDwEAEwC6AAwjACcANgBFAFkAWgBoAHYAlAC2ALAAKwD//wAAAQAAAAEEAAAAAAEwAAAAAQlDYXNlcyBELVIBAAEBEAACAAEKU3RhdGlzdGljcwMBAQD/AQEBAQEAAQEBAAQAAAABAQEBAQABAQEABAAAAAF6AAIWAAlDYXNlcyBELVIAAAD/3BQ8AQAAAgACAJwApgABAQMBmpmZmZmZqT8AAGZmZmZmZu4/AAAFAAEBAQABAQEA	#NAME?
